# Supplementary material for: L-Type Cav1.3 Calcium Channels Are Required for Beta-Adrenergic Triggered Automaticity in Dormant Mouse Sinoatrial Pacemaker Cells
Source: Cells. 2022 Mar 25;11(7):1114. doi: 10.3390/cells11071114 (PMC8997967; doi:10.3390/cells11071114)
Supplement: Supplementary file 1 [file cells-11-01114-s001.zip]

Archive with 2 entries (2 files):
- Supplemental material cells v4.pdf
- Supplementary figures v4.pptx
